# Supplementary material for: Psychometric Analysis and Cross-Cultural Adaptation of the Croatian Version of the Oral Health Values Scale (OHVS)
Source: Dent J (Basel). 2025 Jan 27;13(2):56. doi: 10.3390/dj13020056 (PMC11854085; doi:10.3390/dj13020056)
Supplement: Supplementary file 1 [file dentistry-13-00056-s001.zip]

Archive with 1 entries (1 files):
- dentistry-3410409-supplementary.pdf
